# Supplementary material for: Dietary Methionine Supplementation Improves Rainbow Trout (Oncorhynchus mykiss) Immune Responses Against Viral Haemorrhagic Septicaemia Virus (VHSV)
Source: Biology (Basel). 2026 Jan 16;15(2):163. doi: 10.3390/biology15020163 (PMC12837368; doi:10.3390/biology15020163)
Supplement: Supplementary file 1 [file biology-15-00163-s001.zip]

Archive with 1 entries (1 files):
- biology-4074205-supplementary.pdf
